# Supplementary material for: Fusarium Species Associated with Spikes and Grains of Cereal Crops in the Volga Region: Virulence and Toxin-Producing Potential
Source: J Fungi (Basel). 2025 Nov 27;11(12):841. doi: 10.3390/jof11120841 (PMC12734146; doi:10.3390/jof11120841)
Supplement: Supplementary file 1 [file jof-11-00841-s001.zip]

Archive with 2 entries (1 files):
- jof-3977783-supplementary/
- jof-3977783-supplementary/Supplementary.xls
