# Supplementary material for: Fusarium Species Associated with Spikes and Grains of Cereal Crops in the Volga Region: Virulence and Toxin-Producing Potential
Source: J Fungi (Basel). 2025 Nov 27;11(12):841. doi: 10.3390/jof11120841 (PMC12734146; doi:10.3390/jof11120841)
Supplement: Supplementary file 1 [file jof-11-00841-s001.zip › jof-3977783-supplementary/Supplementary.xls]

## Sheet: file 1
	Supplementary file S1. Accession numbers for the internal transcribed spacer 2 (ITS2) and elongation factor 1α gene (EF-1α) sequences of Fusarium species (with Calonectria ilicicola as the outgroup) used in the multigene phylogenetic analysis
	Locus	Species	Strain	NCBI accession numbers
	EF-1α	Fusarium sporotrichioides	Reserve4-MT	MK817008.1
	ITS2	Fusarium sporotrichioides	Reserve4-MT	MK729580.1
	EF-1α	Fusarium sporotrichioides	474E	MZ078869.1
	ITS2	Fusarium sporotrichioides	474E	MZ078641.1
	EF-1α	Fusarium sporotrichioides	Carm38	MH315932.1
	ITS2	Fusarium sporotrichioides	Carm38	MH299945.1
	EF-1α	Fusarium sporotrichioides	23KaPT10_7	PP098296.1
	ITS2	Fusarium sporotrichioides	23KaPT10_7	PP093695.1
	EF-1α	F. culmorum	CBS 110262	KT008433.1
	ITS2	F. culmorum	CBS 110262	MH862856.1
	EF-1α	Fusarium graminearum	33FGRG	KF422732.1
	ITS2	Fusarium graminearum	33FGRG	KF576631.1
	EF-1α	Fusarium graminearum	HSW15.16	MH315907.1
	ITS2	Fusarium graminearum	HSW15.16	MH299916.1
	EF-1α	Fusarium poae	20FPRG	KF422740.1
	ITS2	Fusarium poae	20FPRG	KF576639.1
	EF-1α	Fusarium poae	Wolf Point-MT	MK817025.1
	ITS2	Fusarium poae	Wolf Point-MT	MK729594.1
	EF-1α	Fusarium avenaceum	NRRL 54939	OL772892.1
	ITS2	Fusarium avenaceum	NRRL 54939	OL832320.1
	EF-1α	Fusarium avenaceum	F168	JX534480.1
	ITS2	Fusarium avenaceum	F168	JX534352.1
	EF-1α	Fusarium avenaceum	MLT15	MH315940.1
	ITS2	Fusarium avenaceum	MLT15	MH299957.1
	EF-1α	Calonectria ilicicola	FJAT-32747	PV879615.1
	ITS2	Calonectria ilicicola	FJAT-32747	PV819478.1

## Sheet: file 2
	Supplementary file S2. Dataset showing the origin and characteristics of the analyzed Fusarium spp. strains. Zeros on a red background and ones on a green background indicate trait-negative and trait-positive genotypes/phenotypes, respectively. RRDW – reduced root dry weight, RGW – reduced grain weight from the spike
	Origin of the strain				Strain	Virulence						Genetics			Mycotoxins
						Laboratory tests		Field tests				Barcodes, accession numbers		Genotype	PCR						ELISA
	Origin host plant	Isolation-source	Country/district	Latitude/longitude		RRDW, %	Disease score, points	RGW on cv. Ogonek, %	Spike damage on cv. Ogonek, points	RGW on cv. Zilant, %	Spike damage on cv. Zilant, points	ITS2	EF-1α		tri 5	tri 12 (3ADON / 15ADON / NIV)	tri 16 (T-2)	PKS4 (ZEA)	esyn1 (ENN)	tri 7 (NIV)	DON	Т-2	ZEA
	winter rye	spike	Russia, Udmurtia Republic, Alnash district	56.18 N 52.47 E	F. avenaceum 10014	72.9204	10	69.1228	4.6	30.2597	2.45	PX363263	PX380345	F. avenaceum var.1	N/A	N/A	N/A	N/A	1	N/A	N/A	N/A	N/A
	winter wheat	spike	Russia, Tatarstan Republic, Chistopol district	55.37 N 50.63 E	F. avenaceum 10029	76.6372	10	35.5388	4.24	49.7403	2.35	PX363277	PX380346	F. avenaceum var.2	N/A	N/A	N/A	N/A	1	N/A	N/A	N/A	N/A
	winter wheat	spike	Russia, Tatarstan Republic, Pestrechi district	55.75 N 49.65 E	F. avenaceum 10032	49.2883	3.6	50.2116	3.44	27.2727	2.3	PX363271	PX380355	F. avenaceum var.3	N/A	N/A	N/A	N/A	1	N/A	N/A	N/A	N/A
	winter wheat	grain	Russia, Tatarstan Republic, Elabuga district	55.78 N 51.88 E	F. avenaceum 10036	72.8736	8.6	39.0476	2.84	27.9654	3.15	PX363272	PX380348	F. avenaceum var.4	N/A	N/A	N/A	N/A	1	N/A	N/A	N/A	N/A
	winter wheat	grain	Russia, Tatarstan Republic, Mendeleevsk district	55.97 N 52.37 E	F. avenaceum 10037	53.2184	8.7	35	4.64	7.4026	2.8	PX363273	PX380357	F. avenaceum var.5	N/A	N/A	N/A	N/A	1	N/A	N/A	N/A	N/A
	winter wheat	grain	Russia, Tatarstan Republic, Mendeleevsk district	55.97 N 52.37 E	F. avenaceum 10038	53.0013	2.8	27.9762	3.44	19.6537	2.8	PX363279	PX380349	F. avenaceum var.6	N/A	N/A	N/A	N/A	1	N/A	N/A	N/A	N/A
	winter wheat	grain	Russia,Tatarstan Republic, Laishevo district	55.40 N 49.55 E	F. avenaceum 10045	57.4713	8.9	35.6463	2.84	29.5238	2.8	PX363278	PX380347	F. avenaceum var.2	N/A	N/A	N/A	N/A	1	N/A	N/A	N/A	N/A
	winter wheat	grain	Russia, Tatarstan Republic, Tukayevsky district	55.63 N 52.45 E	F. avenaceum 10050	77.1264	8.2	20.127	2.44	39.0043	2.5	PX363280	PX380358	F. avenaceum var.7	N/A	N/A	N/A	N/A	1	N/A	N/A	N/A	N/A
	winter wheat	spike	Russia, Tatarstan Republic, Tyulyachi district	55.85 N 50.25 E	F. sporotrichioides 10001	18.0531	0.8	44.5503	3.64	26.2338	1.55	PX363249	PX380354	F. sporotrichioides var.1	1	N/A	1	0	1	N/A	N/A	1	0
	winter wheat	spike	Russia, Ulyanovsk region, Tsilninsky district	54.52 N 47.97 E	F. sporotrichioides 10005	26.1947	1	77.9449	4.4	12.5974	2.7	PX363250	PX380334	F. sporotrichioides var.2	1	N/A	1	0	1	N/A	N/A	1	0
	winter rye	spike	Russia, Tatarstan Republic, Aksubaevo district	54.88 N 50.80 E	F. sporotrichioides 10011	29.0265	1	52.0802	3.92	12.8571	1.7	PX363251	PX380335	F. sporotrichioides var.2	1	N/A	1	0	1	N/A	N/A	1	0
	winter rye	spike	Russia, Tatarstan Republic, Mamadysh district	55.75 N 51.13 E	F. sporotrichioides 10012	34.5133	1	37.423	4.8	0	1.85	PX363252	PX380336	F. sporotrichioides var.2	1	N/A	1	0	1	N/A	N/A	1	0
	winter rye	spike	Russia, Tatarstan Republic, Laishevo district	55.40 N 49.55 E	F. sporotrichioides 10031	24.9558	1.4	48.2913	4.12	31.9481	1.95	PX363253	PX380362	F. sporotrichioides var.3	1	N/A	1	1	1	N/A	N/A	1	1
	winter rye	grain	Russia, Tatarstan Republic, Mendeleevsk district	55.97 N 52.37 E	F. sporotrichioides 10034	16.6667	2.9	11.9328	3.88	31.4719	2.25	PX363254	PX380337	F. sporotrichioides var.2	1	N/A	1	0	1	N/A	N/A	1	0
	winter rye	grain	Russia, Tatarstan Republic, Elabuga district	55.78 N 51.88 E	F. sporotrichioides 10035	26.6667	1.8	31.9298	3.64	37.316	2.2	PX363255	PX380361	F. sporotrichioides var.4	1	N/A	1	0	1	N/A	N/A	1	0
	winter wheat	grain	Russia, Tatarstan Republic, Tukayevsky district	55.63 N 52.45 E	F. sporotrichioides 10039	39.3359	0	37.9365	4.24	23.6797	2.25	PX363256	PX380350	F. sporotrichioides var.5	1	N/A	1	0	1	N/A	N/A	1	0
	winter triticale	grain	Russia,Tatarstan Republic, Laishevo district	55.40 N 49.55 E	F. sporotrichioides 10046	23.7931	5.1	38.2738	3.6	26.2771	2.3	PX363257	PX380351	F. sporotrichioides var.5	1	N/A	1	0	1	N/A	N/A	1	0
	spring wheat	grain	Russia, Tatarstan Republic, Tukayevsky district	55.63 N 52.45 E	F. sporotrichioides 10051	48.9655	2.9	48.4848	4.36	12.2944	2	PX363258	PX380338	F. sporotrichioides var.2	1	N/A	1	0	1	N/A	N/A	1	0
	spring wheat	grain	Russia, Tatarstan Republic, Tukayevsky district	55.63 N 52.45 E	F. sporotrichioides 10053	33.1034	6.9	49.4643	4.96	12.1645	2.35	PX363274	PX380340	F. sporotrichioides var.6	1	N/A	1	1	1	N/A	N/A	1	1
	spring wheat	grain	Russia, Tatarstan Republic, Tukayevsky district	55.63 N 52.45 E	F. sporotrichioides 10055	41.2644	1.1	30.4762	4.2	20.7792	2.65	PX363259	PX380352	F. sporotrichioides var.5	1	N/A	1	1	1	N/A	N/A	1	1
	spring barley	grain	Russia, Tatarstan Republic, Tukayevsky district	55.63 N 52.45 E	F. sporotrichioides 10056	50.2299	0.1	29.2231	4.32	6.06061	2.45	PX363260	PX380364	F. sporotrichioides var.7	1	N/A	1	1	1	N/A	N/A	1	1
	spring barley	grain	Russia, Tatarstan Republic, Tukayevsky district	55.63 N 52.45 E	F. sporotrichioides 10057	58.7356	6	57.5758	4.56	23.0736	2.8	PX363261	PX380339	F. sporotrichioides var.2	1	N/A	1	0	1	N/A	N/A	1	0
	spring barley	grain	Russia, Tatarstan Republic, Tukayevsky district	55.63 N 52.45 E	F. sporotrichioides 10058	23.6271	5	54.3492	4.68	23.4199	2.95	PX363262	PX380353	F. sporotrichioides var.5	1	N/A	1	0	1	N/A	N/A	1	0
	winter wheat	spike	Russia, Bashkortostan Republic, Ilishevo district	55.45 N 54.32 E	F. poae 10004	27.4336	2	21.1111	3.61905	27.3593	1.49351	PX363264	PX380341	F. poae var.1	1	N/A	0	N/A	1	1	N/A	0	0
	winter wheat	spike	Russia, Chuvashia Republic, Shemursha district	54.92 N 47.50 E	F. poae 10007	21.2389	1	78.8972	4.66667	4.54545	1.1039	PX363267	PX380342	F. poae var.2	1	N/A	0	N/A	1	1	N/A	0	0
	winter wheat	spike	Russia, Tatarstan Republic, Tetyushi district	54.94 N 48.83 E	F. poae 10009	12.9204	1	11.4286	3	6.32035	1.00649	PX363265	PX380359	F. poae var.3	1	N/A	0	N/A	1	1	N/A	0	0
	winter wheat	grain	Russia, Tatarstan Republic, Chistopol district	55.37 N 50.63 E	F. poae 10041	27.931	0.5	16.8452	4.28571	41.6017	1.46104	PX363268	PX380343	F. poae var.2	1	N/A	0	N/A	1	1	N/A	0	0
	winter wheat	grain	Russia, Tatarstan Republic, Tukayevsky district	55.63 N 52.45 E	F. poae 10049	34.023	0.2	23.3053	3.28571	23.4632	1.2987	PX363266	PX380360	F. poae var.3	1	N/A	0	N/A	1	1	N/A	0	0
	spring wheat	grain	Russia, Tatarstan Republic, Tukayevsky district	55.63 N 52.45 E	F. poae 10054	11.8391	0.9	36.3265	3.90476	36.7532	1.26623	PX363269	PX380344	F. poae var.2	1	N/A	0	N/A	1	1	N/A	0	0
	spring wheat	spike	Russia, Tatarstan Republic, Laishevo district	55.40 N 49.55 E	F. graminearum 10030	77.5221	10	58.6592	4.6	29.4168	2.95	PX363275	PX380365	F. graminearum var.1	1	NIV	N/A	1	N/A	N/A	0	N/A	1
	winter wheat	grain	Russia, Tatarstan Republic, Tukayevsky district	55.63 N 52.45 E	F. graminearum 10048	83.7931	8.9	51.1949	3.44	53.7365	4.65	PX363276	PX380363	F. graminearum var.2	1	3ADON	N/A	1	N/A	N/A	1	N/A	1
	spring wheat	spike	Russia,Tatarstan Republic, Laishevo district	55.40 N 49.55 E	F. culmorum 10028	81.4159	10	76.8156	5.52	25.054	3.9	PX363270	PX380356	F. culmorum var.1	1	3ADON	N/A	1	N/A	N/A	1	N/A	1
				c

## Sheet: file 3
	Supplementary file S3. Association between zearalenone synthesis and virulence of F. sporotrichioides strains. Plusses and minuses indicate zearalenone-positive and zearalenone-negative strains, respectively. Six box charts correspond to six assessed virulence parameters: (A) reduced root dry weight (RRDW, %) of aseptically grown inoculated plants of cultivar Ogonek compared to control non-inocul…

## Sheet: file 4
	Supplementary file S4. The Spearman's correlation between the levels of T-2 toxin in grains of plants artificially inoculated with F. sporotrichioides under field conditions and the six analyzed virulence-related parameters of F. sporotrichioides: (1) reduced root dry weight (RRDW, %) of aseptically grown inoculated plants of cultivar Ogonek compared to control non-inoculated plants; (2) the leve…
	Mycotoxin content / virulence parameter	1. RRDW, %	2. Disease score, points	3. RGW Ogonek, %	4. Spike damage Ogonek, points	5. RGW Zilant, %	6. Spike damage Zilant, points
	T-2, µg per kg	-0.065	-0.18	-0.075	0.42	-0.21	0.35
